# Supplementary material for: Nrf2 Activation Is Involved in Cyclic Mechanical Stress-Stimulated Osteogenic Differentiation in Periodontal Ligament Stem Cells via PI3K/Akt Signaling and HO1-SOD2 Interaction
Source: Front Cell Dev Biol. 2022 Jan 6;9:816000. doi: 10.3389/fcell.2021.816000 (PMC8770743; doi:10.3389/fcell.2021.816000)
Supplement: Supplementary file 1 [file Table1.XLS]

## Sheet: 格式1
Supplementary Table S1. The primer sequences used in this study.
Genes	Forward primer (5'-3')	Reverse primer (5'-3')
COLI	5'-TTTGGATGGTGCCAAGGGAG-3'	5'-CACCATCATTTCCACGAGCA-3'
RUNX2	5'-CACTGGCGCTGCAACAAGA-3'	5'-CATTCCGGAGCTCAGCAGAATA-3'
OPN	5'-TCTCAGAAGCAGAATCTCCTAG-3'	5'-TCTACATCATCAGAGTCGTTCG-3'
Nrf2	5'-ATCCATTCCTGAGTTACAGTGTCTT-3'	5'-TGTCAGTTTGGCTTCTGGACT-3'
HO1	5'-TCTTGGCTGGCTTCCTTACC-3'	5'-GGATGTGCTTTTCGTTGGGG-3'
SOD2	5'-GTCAACCATCAAAGAGGTCTGC-3'	5'-GACTGGAGATACAGGTCTTGGT-3'
GAPDH	5'-AGAAGGCTGGGGCTCATTTG-3'	5'-AGGGGCCATCCACAGTCTTC-3'
