# Supplementary material for: Nrf2 Activation Is Involved in Cyclic Mechanical Stress-Stimulated Osteogenic Differentiation in Periodontal Ligament Stem Cells via PI3K/Akt Signaling and HO1-SOD2 Interaction
Source: Front Cell Dev Biol. 2022 Jan 6;9:816000. doi: 10.3389/fcell.2021.816000 (PMC8770743; doi:10.3389/fcell.2021.816000)
Supplement: Supplementary file 2 [file Table4.XLS]

## Sheet: Sheet1
Supplementary Table S4. The potential protein-protein interaction among the differentially expressed proteins based on the STRING database.
Protein 1	Protein 2	Combined core
HMOX1_HUMAN	SODM_HUMAN	0.776
MMP2_HUMAN	CD44_HUMAN	0.963
MMP2_HUMAN	PGS2_HUMAN	0.993
MMP2_HUMAN	SPRC_HUMAN	0.945
MMP2_HUMAN	MMP3_HUMAN	0.923
P85B_HUMAN	KPCD_HUMAN	0.837
P85B_HUMAN	GBG11_HUMAN	0.902
P85B_HUMAN	PGFRA_HUMAN	0.922
SPRC_HUMAN	PGS2_HUMAN	0.904
SPRC_HUMAN	SERPH_HUMAN	0.736
SNR27_HUMAN	SRSF3_HUMAN	0.937
SNR27_HUMAN	IF4A3_HUMAN	0.913
SNR27_HUMAN	CWC27_HUMAN	0.909
GBG11_HUMAN	FZD6_HUMAN	0.9
PGFRA_HUMAN	VEGFC_HUMAN	0.758
AJUBA_HUMAN	PSB5_HUMAN	0.902
MFGM_HUMAN	PGBM_HUMAN	0.913
MFGM_HUMAN	PRS23_HUMAN	0.902
IF4A3_HUMAN	MGN_HUMAN	0.999
IF4A3_HUMAN	GCFC2_HUMAN	0.9
IF4A3_HUMAN	DX39A_HUMAN	0.961
IF4A3_HUMAN	UT14A_HUMAN	0.736
IF4A3_HUMAN	SRSF3_HUMAN	0.993
IF4A3_HUMAN	CWC27_HUMAN	0.923
ADCY9_HUMAN	GBG11_HUMAN	0.904
FSTL1_HUMAN	MFGM_HUMAN	0.911
FSTL1_HUMAN	PRS23_HUMAN	0.911
FSTL1_HUMAN	SPRC_HUMAN	0.76
MMP3_HUMAN	PGS2_HUMAN	0.973
MVD1_HUMAN	MSMO1_HUMAN	0.889
KPCE_HUMAN	KPCD_HUMAN	0.906
KPCE_HUMAN	GBG11_HUMAN	0.904
KPCE_HUMAN	ADCY9_HUMAN	0.906
GCFC2_HUMAN	MGN_HUMAN	0.9
GCFC2_HUMAN	SRSF3_HUMAN	0.902
COCA1_HUMAN	SERPH_HUMAN	0.95
PGS1_HUMAN	PGBM_HUMAN	0.977
PGS1_HUMAN	PGS2_HUMAN	0.933
PGS1_HUMAN	SPRC_HUMAN	0.756
AKIP_HUMAN	RT26_HUMAN	0.984
PSB5_HUMAN	CDC26_HUMAN	0.904
MGN_HUMAN	DX39A_HUMAN	0.981
DYN1_HUMAN	CXA1_HUMAN	0.905
SRSF3_HUMAN	MGN_HUMAN	0.994
SRSF3_HUMAN	DX39A_HUMAN	0.974
SRSF3_HUMAN	CWC27_HUMAN	0.92
PGBM_HUMAN	PGS2_HUMAN	0.975
PGBM_HUMAN	CATL1_HUMAN	0.939
PGBM_HUMAN	SPRC_HUMAN	0.767
PGBM_HUMAN	ITA2_HUMAN	0.952
PGBM_HUMAN	MMP3_HUMAN	0.934
SRPK2_HUMAN	SRSF3_HUMAN	0.725
SRPK2_HUMAN	IF4A3_HUMAN	0.732
KPCD_HUMAN	GBG11_HUMAN	0.904
KPCD_HUMAN	ADCY9_HUMAN	0.815
RS8_HUMAN	MGN_HUMAN	0.945
RS8_HUMAN	IF4A3_HUMAN	0.954
RS8_HUMAN	UT14A_HUMAN	0.98
CD44_HUMAN	TRI26_HUMAN	0.9
BGH3_HUMAN	PGBM_HUMAN	0.924
UBE2F_HUMAN	CDC26_HUMAN	0.937
VEGFC_HUMAN	SPRC_HUMAN	0.92
