# Supplementary material for: Nrf2 Activation Is Involved in Cyclic Mechanical Stress-Stimulated Osteogenic Differentiation in Periodontal Ligament Stem Cells via PI3K/Akt Signaling and HO1-SOD2 Interaction
Source: Front Cell Dev Biol. 2022 Jan 6;9:816000. doi: 10.3389/fcell.2021.816000 (PMC8770743; doi:10.3389/fcell.2021.816000)
Supplement: Supplementary file 3 [file Table2.XLS]

## Sheet: Sheet1
Supplementary Table S2. The differentially expressed proteins via TMT-based LC-MS/MS analysis in our study.
ID	Accession	Gene Name	Description	Differential expression
COCA1_HUMAN	Q99715	COL12A1	Collagen alpha-1(XII) chain	Up-regulated
B4DY26_HUMAN	B4DY26	TGFBR1	Receptor protein serine/threonine kinase	Up-regulated
SPRC_HUMAN	P09486	SPARC	SPARC	Up-regulated
CNN1_HUMAN	P51911	CNN1	Calponin-1	Up-regulated
ZRAB2_HUMAN	O95218	ZRANB2	Zinc finger Ran-binding domain-containing protein 2	Up-regulated
EDIL3_HUMAN	O43854	EDIL3	EGF-like repeat and discoidin I-like domain-containing protein 3	Up-regulated
LMCD1_HUMAN	Q9NZU5	LMCD1	LIM and cysteine-rich domains protein 1	Up-regulated
PP4P1_HUMAN	Q86T03	PIP4P1	Type 1 phosphatidylinositol 4,5-bisphosphate 4-phosphatase	Up-regulated
A0A0D9SEN1_HUMAN	A0A0D9SEN1	FAP	Prolyl endopeptidase FAP	Up-regulated
A0A0S2Z4G6_HUMAN	A0A0S2Z4G6	TPM1	Tropomyosin 1 (Alpha), isoform CRA_o (Fragment)	Up-regulated
E7EX44_HUMAN	E7EX44	CALD1	Caldesmon	Up-regulated
T22D3_HUMAN	Q99576	TSC22D3	TSC22 domain family protein 3	Up-regulated
SYNP2_HUMAN	Q9UMS6	SYNPO2	Synaptopodin-2	Up-regulated
PGS1_HUMAN	P21810	BGN	Biglycan	Up-regulated
CRYAB_HUMAN	P02511	CRYAB	Alpha-crystallin B chain	Up-regulated
CA198_HUMAN	Q9H425	C1orf198	Uncharacterized protein C1orf198	Up-regulated
ADCY9_HUMAN	O60503	ADCY9	Adenylate cyclase type 9	Up-regulated
TTYH3_HUMAN	Q9C0H2	TTYH3	Protein tweety homolog 3	Up-regulated
BGH3_HUMAN	Q15582	TGFBI	Transforming growth factor-beta-induced protein ig-h3	Up-regulated
RT26_HUMAN	Q9BYN8	MRPS26	28S ribosomal protein S26, mitochondrial	Up-regulated
PGS2_HUMAN	P07585	DCN	Decorin	Up-regulated
Q6ZN40_HUMAN	Q6ZN40	TPM1	Tropomyosin 1 (Alpha), isoform CRA_f	Up-regulated
H0YFW7_HUMAN	H0YFW7	TM7SF3	Transmembrane 7 superfamily member 3 (Fragment)	Up-regulated
MVD1_HUMAN	P53602	MVD	Diphosphomevalonate decarboxylase	Up-regulated
C9JNG9_HUMAN	C9JNG9	COL6A3	Collagen alpha-3(VI) chain (Fragment)	Up-regulated
LOXL2_HUMAN	Q9Y4K0	LOXL2	Lysyl oxidase homolog 2	Up-regulated
RYBP_HUMAN	Q8N488	RYBP	RING1 and YY1-binding protein	Up-regulated
DX39A_HUMAN	O00148	DDX39A	ATP-dependent RNA helicase DDX39A	Up-regulated
FKBP9_HUMAN	O95302	FKBP9	Peptidyl-prolyl cis-trans isomerase FKBP9	Up-regulated
ZBT21_HUMAN	Q9ULJ3	ZBTB21	Zinc finger and BTB domain-containing protein 21	Up-regulated
CNN3_HUMAN	Q15417	CNN3	Calponin-3	Up-regulated
NPC1_HUMAN	O15118	NPC1	NPC intracellular cholesterol transporter 1	Up-regulated
A0A286YFF5_HUMAN	A0A286YFF5	MFSD8	Major facilitator superfamily domain-containing protein 8	Up-regulated
TMED3_HUMAN	Q9Y3Q3	TMED3	Transmembrane emp24 domain-containing protein 3	Up-regulated
MMP2_HUMAN	P08253	MMP2	72 kDa type IV collagenase	Up-regulated
E9PB61_HUMAN	E9PB61	ALYREF	THO complex subunit 4	Up-regulated
IF4A3_HUMAN	P38919	EIF4A3	Eukaryotic initiation factor 4A-III	Up-regulated
SRSF3_HUMAN	P84103	SRSF3	Serine/arginine-rich splicing factor 3	Up-regulated
SERPH_HUMAN	P50454	SERPINH1	Serpin H1	Up-regulated
FSTL1_HUMAN	Q12841	FSTL1	Follistatin-related protein 1	Up-regulated
TM263_HUMAN	Q8WUH6	TMEM263	Transmembrane protein 263	Up-regulated
CXA1_HUMAN	P17302	GJA1	Gap junction alpha-1 protein	Up-regulated
PALLD_HUMAN	Q8WX93	PALLD	Palladin	Up-regulated
TM192_HUMAN	Q8IY95	TMEM192	Transmembrane protein 192	Up-regulated
ODR4_HUMAN	Q5SWX8	ODR4	Protein odr-4 homolog	Up-regulated
FZD6_HUMAN	O60353	FZD6	Frizzled-6	Up-regulated
A0A024QZ33_HUMAN	A0A024QZ33	NSRP1	Coiled-coil domain-containing protein 55	Up-regulated
DHB11_HUMAN	Q8NBQ5	HSD17B11	Estradiol 17-beta-dehydrogenase 11	Up-regulated
CDC26_HUMAN	Q8NHZ8	CDC26	Anaphase-promoting complex subunit CDC26	Up-regulated
H0YJH7_HUMAN	H0YJH7	TMPO	Lamina-associated polypeptide 2, isoforms beta/gamma (Fragment)	Up-regulated
X6R390_HUMAN	X6R390	AP2S1	AP complex subunit sigma	Up-regulated
MEX3B_HUMAN	Q6ZN04	MEX3B	RNA-binding protein MEX3B	Up-regulated
J3KSG2_HUMAN	J3KSG2	SPECC1	Cytospin-B	Up-regulated
B4DDF4_HUMAN	B4DDF4	CNN2	Calponin	Up-regulated
LAYN_HUMAN	Q6UX15	LAYN	Layilin	Up-regulated
PTBP3_HUMAN	O95758	PTBP3	Polypyrimidine tract-binding protein 3	Up-regulated
IPKG_HUMAN	Q9Y2B9	PKIG	cAMP-dependent protein kinase inhibitor gamma	Up-regulated
A0A0U1RRM6_HUMAN	A0A0U1RRM6	ENAH	Protein enabled homolog	Up-regulated
TCP4_HUMAN	P53999	SUB1	Activated RNA polymerase II transcriptional coactivator p15	Up-regulated
NPTN_HUMAN	Q9Y639	NPTN	Neuroplastin	Up-regulated
A0A3B3ISS6_HUMAN	A0A3B3ISS6	GPNMB	Transmembrane glycoprotein NMB	Up-regulated
TNR6_HUMAN	P25445	FAS	Tumor necrosis factor receptor superfamily member 6	Up-regulated
A0A087WW43_HUMAN	A0A087WW43	ITIH3	Inter-alpha-trypsin inhibitor heavy chain H3	Down-regulated
F8VYY5_HUMAN	F8VYY5	DNAJC14	DnaJ homolog subfamily C member 14 (Fragment)	Up-regulated
MGN_HUMAN	P61326	MAGOH	Protein mago nashi homolog	Up-regulated
SESN2_HUMAN	P58004	SESN2	Sestrin-2	Up-regulated
A0A0A0MRJ2_HUMAN	A0A0A0MRJ2	ATF3	Cyclic AMP-dependent transcription factor ATF-3 (Fragment)	Up-regulated
VISTA_HUMAN	Q9H7M9	VSIR	V-type immunoglobulin domain-containing suppressor of T-cell activation	Up-regulated
K2C6B_HUMAN	P04259	KRT6B	Keratin, type II cytoskeletal 6B	Up-regulated
PGBM_HUMAN	P98160	HSPG2	Basement membrane-specific heparan sulfate proteoglycan core protein	Up-regulated
MFGM_HUMAN	Q08431	MFGE8	Lactadherin	Up-regulated
RSRC2_HUMAN	Q7L4I2	RSRC2	Arginine/serine-rich coiled-coil protein 2	Up-regulated
SNR27_HUMAN	Q8WVK2	SNRNP27	U4/U6.U5 small nuclear ribonucleoprotein 27 kDa protein	Up-regulated
HMGB2_HUMAN	P26583	HMGB2	High mobility group protein B2	Up-regulated
CD44_HUMAN	P16070	CD44	CD44 antigen	Up-regulated
F5GZS6_HUMAN	F5GZS6	SLC3A2	4F2 cell-surface antigen heavy chain	Up-regulated
E5RFJ9_HUMAN	E5RFJ9	SARAF	Store-operated calcium entry-associated regulatory factor (Fragment)	Up-regulated
K7ELB8_HUMAN	K7ELB8	PLEKHF1	Pleckstrin homology domain-containing family F member 1 (Fragment)	Up-regulated
PRS23_HUMAN	O95084	PRSS23	Serine protease 23	Up-regulated
MSMO1_HUMAN	Q15800	MSMO1	Methylsterol monooxygenase 1	Up-regulated
A8MTY9_HUMAN	A8MTY9	VPS26C	Vacuolar protein sorting-associated protein 26C	Up-regulated
RHG18_HUMAN	Q8N392	ARHGAP18	Rho GTPase-activating protein 18	Down-regulated
A0A0C4DFL7_HUMAN	A0A0C4DFL7	CYP51A1	Lanosterol 14-alpha demethylase	Up-regulated
DDR2_HUMAN	Q16832	DDR2	Discoidin domain-containing receptor 2	Down-regulated
AKIP_HUMAN	Q9NWT8	AURKAIP1	Aurora kinase A-interacting protein	Down-regulated
A9X3U0_HUMAN	A9X3U0	RNF185	BSK65-TEST2	Up-regulated
GCFC2_HUMAN	P16383	GCFC2	Intron Large complex component GCFC2	Up-regulated
A0A286YFF7_HUMAN	A0A286YFF7	PPT1	Palmitoyl-protein hydrolase 1	Down-regulated
DYN1_HUMAN	Q05193	DNM1	Dynamin-1	Down-regulated
UBXN6_HUMAN	Q9BZV1	UBXN6	UBX domain-containing protein 6	Down-regulated
SODM_HUMAN	P04179	SOD2	Superoxide dismutase [Mn], mitochondrial	Up-regulated
MMP3_HUMAN	P08254	MMP3	Stromelysin-1	Down-regulated
SNX13_HUMAN	Q9Y5W8	SNX13	Sorting nexin-13	Down-regulated
PLD3_HUMAN	Q8IV08	PLD3	5'-3' exonuclease PLD3	Down-regulated
KAD5_HUMAN	Q9Y6K8	AK5	Adenylate kinase isoenzyme 5	Down-regulated
TRI16_HUMAN	O95361	TRIM16	Tripartite motif-containing protein 16	Down-regulated
A0A6Q8PHP4_HUMAN	A0A6Q8PHP4	TRIM2	Tripartite motif-containing protein 2	Down-regulated
CARL1_HUMAN	Q5VZK9	CARMIL1	F-actin-uncapping protein LRRC16A	Down-regulated
UBE2F_HUMAN	Q969M7	UBE2F	NEDD8-conjugating enzyme UBE2F	Down-regulated
AJUBA_HUMAN	Q96IF1	AJUBA	LIM domain-containing protein ajuba	Up-regulated
CATL1_HUMAN	P07711	CTSL	Procathepsin L	Down-regulated
MY18A_HUMAN	Q92614	MYO18A	Unconventional myosin-XVIIIa	Down-regulated
MAPK3_HUMAN	Q16644	MAPKAPK3	MAP kinase-activated protein kinase 3	Down-regulated
SDSL_HUMAN	Q96GA7	SDSL	Serine dehydratase-like	Down-regulated
GDN_HUMAN	P07093	SERPINE2	Glia-derived nexin	Down-regulated
SPAS2_HUMAN	Q86XZ4	SPATS2	Spermatogenesis-associated serine-rich protein 2	Down-regulated
A0A140T9L0_HUMAN	A0A140T9L0	WDR46	WD repeat-containing protein 46 (Fragment)	Down-regulated
H7BZN3_HUMAN	H7BZN3	RIF1	Telomere-associated protein RIF1 (Fragment)	Down-regulated
B5MBW9_HUMAN	B5MBW9	CHCHD10	Coiled-coil-helix-coiled-coil-helix domain-containing protein 10, mitochondrial	Down-regulated
F162B_HUMAN	Q5T6X4	FAM162B	Protein FAM162B	Down-regulated
SRPK2_HUMAN	P78362	SRPK2	SRSF protein kinase 2	Down-regulated
RS8_HUMAN	P62241	RPS8	40S ribosomal protein S8	Down-regulated
R4GMU7_HUMAN	R4GMU7	RPL7L1	60S ribosomal protein L7-like 1 (Fragment)	Down-regulated
BIN3_HUMAN	Q9NQY0	BIN3	Bridging integrator 3	Down-regulated
B1APM4_HUMAN	B1APM4	SOAT1	Sterol O-acyltransferase 1 (Fragment)	Down-regulated
A0A2R8Y653_HUMAN	A0A2R8Y653	UCK2	Uridine/cytidine kinase	Down-regulated
AAGAB_HUMAN	Q6PD74	AAGAB	Alpha- and gamma-adaptin-binding protein p34	Down-regulated
RT4I1_HUMAN	Q8WWV3	RTN4IP1	Reticulon-4-interacting protein 1, mitochondrial	Down-regulated
CWC27_HUMAN	Q6UX04	CWC27	Spliceosome-associated protein CWC27 homolog	Down-regulated
PSB5_HUMAN	P28074	PSMB5	Proteasome subunit beta type-5	Down-regulated
TXD11_HUMAN	Q6PKC3	TXNDC11	Thioredoxin domain-containing protein 11	Down-regulated
RBM3_HUMAN	P98179	RBM3	RNA-binding protein 3	Down-regulated
MED23_HUMAN	Q9ULK4	MED23	Mediator of RNA polymerase II transcription subunit 23	Down-regulated
A0A0G2JL52_HUMAN	A0A0G2JL52	VARS2	Valyl-tRNA synthetase	Down-regulated
E9PEC4_HUMAN	E9PEC4	CCM2	Cerebral cavernous malformations 2 protein	Down-regulated
GREM1_HUMAN	O60565	GREM1	Gremlin-1	Down-regulated
KPCE_HUMAN	Q02156	PRKCE	Protein kinase C epsilon type	Down-regulated
SC6A6_HUMAN	P31641	SLC6A6	Sodium- and chloride-dependent taurine transporter	Down-regulated
F5H492_HUMAN	F5H492	RAD9A	Cell cycle checkpoint control protein RAD9A	Down-regulated
KPCD_HUMAN	Q05655	PRKCD	Protein kinase C delta type	Down-regulated
RIN1_HUMAN	Q13671	RIN1	Ras and Rab interactor 1	Down-regulated
VEGFC_HUMAN	P49767	VEGFC	Vascular endothelial growth factor C	Down-regulated
H3BS02_HUMAN	H3BS02	BCKDK	Protein-serine/threonine kinase	Down-regulated
LPIN1_HUMAN	Q14693	LPIN1	Phosphatidate phosphatase LPIN1	Down-regulated
F5GXS0_HUMAN	F5GXS0	C4B	C4a anaphylatoxin	Down-regulated
ATS1_HUMAN	Q9UHI8	ADAMTS1	A disintegrin and metalloproteinase with thrombospondin motifs 1	Down-regulated
H3BLV9_HUMAN	H3BLV9	SRPK1	SRSF protein kinase 1 (Fragment)	Down-regulated
P85B_HUMAN	O00459	PIK3R2	Phosphatidylinositol 3-kinase regulatory subunit beta	Down-regulated
F8W031_HUMAN	F8W031		DUF3456 domain-containing protein (Fragment)	Down-regulated
PGFRA_HUMAN	P16234	PDGFRA	Platelet-derived growth factor receptor alpha	Down-regulated
GALT6_HUMAN	Q8NCL4	GALNT6	Polypeptide N-acetylgalactosaminyltransferase 6	Down-regulated
A0A3B3ITT5_HUMAN	A0A3B3ITT5	RPL29	60S ribosomal protein L29	Down-regulated
MPDZ_HUMAN	O75970	MPDZ	Multiple PDZ domain protein	Down-regulated
COL12_HUMAN	Q5KU26	COLEC12	Collectin-12	Down-regulated
J3QRU4_HUMAN	J3QRU4	VAMP2	Synaptobrevin-2	Down-regulated
RDH10_HUMAN	Q8IZV5	RDH10	Retinol dehydrogenase 10	Down-regulated
SPN90_HUMAN	Q9NZQ3	NCKIPSD	NCK-interacting protein with SH3 domain	Down-regulated
UT14A_HUMAN	Q9BVJ6	UTP14A	U3 small nucleolar RNA-associated protein 14 homolog A	Down-regulated
OAT_HUMAN	P04181	OAT	Ornithine aminotransferase, mitochondrial	Down-regulated
STAR7_HUMAN	Q9NQZ5	STARD7	StAR-related lipid transfer protein 7, mitochondrial	Down-regulated
RAB3D_HUMAN	O95716	RAB3D	Ras-related protein Rab-3D	Down-regulated
E9PQN9_HUMAN	E9PQN9	IFITM2	Interferon-induced transmembrane protein 2	Up-regulated
ITA2_HUMAN	P17301	ITGA2	Integrin alpha-2	Down-regulated
TRI26_HUMAN	Q12899	TRIM26	Tripartite motif-containing protein 26	Down-regulated
H0YAA8_HUMAN	H0YAA8	MED28	Mediator complex subunit 28 (Fragment)	Down-regulated
A0A590UJN1_HUMAN	A0A590UJN1	TNNI3	Cardiac troponin I	Down-regulated
GBG11_HUMAN	P61952	GNG11	Guanine nucleotide-binding protein G(I)/G(S)/G(O) subunit gamma-11	Down-regulated
NPTX1_HUMAN	Q15818	NPTX1	Neuronal pentraxin-1	Down-regulated
A0A024R161_HUMAN	A0A024R161	DNAJC25-GNG10	Guanine nucleotide-binding protein subunit gamma	Down-regulated
THEM6_HUMAN	Q8WUY1	THEM6	Protein THEM6	Down-regulated
PUM2_HUMAN	Q8TB72	PUM2	Pumilio homolog 2	Down-regulated
HMOX1_HUMAN	P09601	HMOX1	Heme oxygenase 1	Down-regulated
