# Supplementary material for: Nrf2 Activation Is Involved in Cyclic Mechanical Stress-Stimulated Osteogenic Differentiation in Periodontal Ligament Stem Cells via PI3K/Akt Signaling and HO1-SOD2 Interaction
Source: Front Cell Dev Biol. 2022 Jan 6;9:816000. doi: 10.3389/fcell.2021.816000 (PMC8770743; doi:10.3389/fcell.2021.816000)
Supplement: Supplementary file 4 [file Table5.XLS]

## Sheet: Sheet1
Supplementary Table S5-1. Cyclic mechanical stress increased the mRNA and protein expression of SOD2 (Figure 4B and C).
	0h	1h	3h	6h	12h	24h	36h
Relative SOD2 mRNA expression	1.090±0.1952	1.816±0.4428	8.099±1.942 *	7.222±0.1045 *	6.642±0.5507 *	7.478±2.474 *	4.858±0.8978 *
Relative level of SOD2 protein	1.000±0.09987	4.980±2.491 *	6.279±0.6630 *	7.848±1.928 *	21.62±0.6457 *	15.46±1.099 *	19.97±1.534 *
Supplementary Table S5-2. T-BHQ increased the the protein levels of HO1 and SOD2 under cyclic mechanical stress (Figure 4D).
Relative level of protein	0h		12h
	Control	T-BHQ	Control	T-BHQ
HO1	1.142±0.1365	3.218±1.017 *	8.497±0.7083	10.25±0.6707 *
SOD2	1.000±0.06242	5.228±0.4442 *	5.162±0.5570	6.489±0.4569 *
