# Supplementary material for: Nrf2 Activation Is Involved in Cyclic Mechanical Stress-Stimulated Osteogenic Differentiation in Periodontal Ligament Stem Cells via PI3K/Akt Signaling and HO1-SOD2 Interaction
Source: Front Cell Dev Biol. 2022 Jan 6;9:816000. doi: 10.3389/fcell.2021.816000 (PMC8770743; doi:10.3389/fcell.2021.816000)
Supplement: Supplementary file 5 [file Table3.XLS]

## Sheet: Sheet1
Supplementary Table S3-1. LY294002 inhibited the level of p-Akt under cyclic mechanical stress (Figure 3A).
Relative p-Akt/Akt ratio	0h		12h
	Control	LY294002	Control	LY294002
	1.009±0.1410	0.5373±0.1414 *	1.903±0.05623	0.7930±0.1079 *
Supplementary Table S3-2. LY294002 down-regulated the Nrf2 mRNA under cyclic mechanical stress in PDLSCs (Figure 3B).
Relative Nrf2 mRNA expression	0h		12h
	Control	LY294002	Control	LY294002
	1.000±0.04506	0.9297±0.03441 *	1.622±0.03431	1.009±0.2185 *
Supplementary table S3-3. LY294002 decreased the protein level of Nrf2 under cyclic mechanical stress in PDLSCs (Figure 3C).
	0h		12h
	Control	LY294002	Control	LY294002
Relative level of protein (cytosol Nrf2/GAPDH)	0.4491±0.01824	0.2348±0.04631 *	1.086±0.05839	0.6098±0.02895 *
Relative level of protein (nuclear Nrf2/Lamin B1)	0.3606±0.01379	0.1362±0.03324 *	1.205±0.04094	0.6567±0.1515 *
Supplementary table S3-4. LY294002 inhibited the mRNA levels of COL1, RUNX2, OPN and HO1 under cyclic mechanical stress (Figure 3D).
Relative mRNA expression	0h		12h
	Control	LY294002	Control	LY294002
COL1	1.000±0.06448	0.5394±0.03073 *	3.072±0.1436	1.631±0.06780 *
RUNX2	1.000±0.1411	1.179±0.1106	2.718±0.2835	1.642±0.1065 *
OPN	1.000±0.03909	0.7833±0.04781 *	1.605±0.06415	0.9579±0.1270 *
HO1	1.000±0.06669	0.9488±0.05995	10.21±1.504	6.937±0.6385 *
Supplementary table S3-5. LY294002 inhibited the protein levels of COL1, RUNX2, OPN and HO1 under cyclic mechanical stress (Figure 3E).
Relative level of protein	0h		12h
	Control	LY294002	Control	LY294002
COL1	1.000±0.07379	0.4358±0.05872 *	2.631±0.02787	1.598±0.2080 *
RUNX2	1.000±0.08972	0.8808±0.05345 *	2.079±0.04424	1.370±0.1095 *
OPN	1.000±0.07279	0.7801±0.03410 *	2.622±0.02837	1.793±0.05595 *
HO1	1.000±0.07736	0.4708±0.2472 *	2.232±0.2362	1.311±0.2756 *
Supplementary table S3-6. T-BHQ increased the the protein levels of Nrf2 and p-AKT under cyclic mechanical stress (Figure 3F).
Relative level of protein	0h		12h
	Control	T-BHQ	Control	T-BHQ
Nrf2	1.000±0.1046	1.632±0.2014 *	1.828±0.3119	2.554±0.2793 *
p-Akt/Akt	1.000±0.1778	3.258±1.080 *	7.152±1.052	9.757±0.9508 *
