# Supplementary material for: Nrf2 Activation Is Involved in Cyclic Mechanical Stress-Stimulated Osteogenic Differentiation in Periodontal Ligament Stem Cells via PI3K/Akt Signaling and HO1-SOD2 Interaction
Source: Front Cell Dev Biol. 2022 Jan 6;9:816000. doi: 10.3389/fcell.2021.816000 (PMC8770743; doi:10.3389/fcell.2021.816000)
Supplement: Supplementary file 6 [file Table6.XLS]

## Sheet: Sheet1
Supplementary Table S6. The mean IOD/Area of Nrf2, HO1, ALP and COL1 in the PDL at the tension side in orthodontic rats with or without t-BHQ treatment.
Mean IOD/Area	7d		14d		28d
	Control	T-BHQ	Control	T-BHQ	Control	T-BHQ
Nrf2	0.2117±0.009241	0.2265±0.009875 *	0.2297±0.006304	0.2431±0.01534 *	0.2363±0.003983	0.2641±0.01291 *
HO1	0.2056±0.01299	0.2330±0.01037 *	0.2305±0.01004	0.2549±0.009019 *	0.2195±0.01193	0.2716±0.02035 *
ALP	0.1771±0.01015	0.2214±0.01098 *	0.2259±0.01012	0.2544±0.01483 *	0.2289±0.01368	0.2580±0.009586 *
COL1	0.1778±0.01195	0.2086±0.01074 *	0.2080±0.01209	0.2449±0.02841 *	0.2133±0.01797	0.2573±0.01964 *
